# Supplementary material for: Highly Efficient Genome Editing Using Geminivirus-Based CRISPR/Cas9 System in Cotton Plant
Source: Cells. 2022 Sep 16;11(18):2902. doi: 10.3390/cells11182902 (PMC9496795; doi:10.3390/cells11182902)
Supplement: Supplementary file 1 [file cells-11-02902-s001.zip]

Archive with 1 entries (1 files):
- cells-1888435-supplementary.xlsx
