# Supplementary material for: Highly Efficient Genome Editing Using Geminivirus-Based CRISPR/Cas9 System in Cotton Plant
Source: Cells. 2022 Sep 16;11(18):2902. doi: 10.3390/cells11182902 (PMC9496795; doi:10.3390/cells11182902)
Supplement: Supplementary file 1 [file cells-11-02902-s001.zip › cells-1888435-supplementary.xlsx]

## Sheet: Supplemental Table 1
Supplemental Table S1 Primers used for vector construction and transgenic plant detection
Primer name	Sequence(5'-)	Purpose
pme I BeSRL-F	CGTTTCCCGCCTTCAGTTTAATAAAATGATTATTTTATGAATATATTTC	Amplify BeSRL
pme I BeSRL-R	TGTCAAACACTGATAGTTTGAGGGTCGTACGAATAATTCG	Amplify BeSRL
SbF I BeSRL-F	TTTAGCGCGTGCATGCCTGCAAATAAAATGATTATTTTATGAATATATTTC	Amplify BeSRL
SbF I BeSRL-R	ACCCGAATTTGTGGACCTGCAGAGGGTCGTACGAATAATTCG	Amplify BeSRL
ULIR-F	ACCATGATTACGCCAAGCGCTTAGCAGAAGGCA	Amplify ULIR+sites
ULIR-R	ATCAGATTAAAAGCTGTCGACGGATCCGAGGGTCGTACGAATAATTCG	Amplify ULIR+sites
Inf-35s-F	CCCTCGGATCCGGTACCGTGAGACTTTTCAACAAAGGGT	Amplify 35s+GFP/RFP
Inf-GFP-R	TAACATAGATGACACCGATGGTGAGCAAGGGCGAGGA	Amplify 35s+GFP
Inf-RFP-R	TAACATAGATGACACCGCTACAGGAACAGGTGGTGG	Amplify 35s+RFP
Rep-cF	CAGATGTAGAGGCTGGGGT	Detection of cyclized structure
GFP-cR	TGCTTCACGTACACCTTGGAGC	Detection of cyclized structure
RFP-cR	CTTGAAGAAGTCGTGCTGCTTCA	Detection of cyclized structure
Hi-tom-sgRNA1/2-F	ACTTGGACTATATTATATTGG	Sanger and Hi-TOM sequencing
Hi-tom-sgRNA1/2-R	GAGAAAAGAAATCCAGGTACAGT	Sanger and Hi-TOM sequencing
Hi-tom-sgRNA3/5-F	GGAGTGAGTACGGTGTGCAACGGTCGGAGAGTGAATACG	Sanger and Hi-TOM sequencing
Hi-tom-sgRNA3/5-R	GAGTTGGATGCTGGATGGCCATCACCTATGACGGCAACA	Sanger and Hi-TOM sequencing
Hi-tom-sgRNA4/6-F	GGAGTGAGTACGGTGTGCTGTTGCCGTCATAGGTGATGGT	Sanger and Hi-TOM sequencing
Hi-tom-sgRNA4/6-R	GAGTTGGATGCTGGATGGTTGATTGCAGCCTGCTGAGAG	Sanger and Hi-TOM sequencing
sgRNA1-off-1-F	ATAAGTCAACGAGTGAAATCCG	Off-target effect detection
sgRNA1-off-1-R	CCGCACAACCCTGTAGTAGA	Off-target effect detection
sgRNA1-off-2-F	GACAATGGTGCTGACTGCTT	Off-target effect detection
sgRNA1-off-2-R	AGATCAACGGGTATATGTTAGGAT	Off-target effect detection
sgRNA1-off-3-F	ATTACATCATCATAGAAAGGAGGT	Off-target effect detection
sgRNA1-off-3-R	TGTAGAGGCATAAAGTAATTGATTA	Off-target effect detection
sgRNA1-off-4-F	TGTCCCTCTTAACTCTTTTTTTC	Off-target effect detection
sgRNA1-off-4-R	GGTGCTTTTGTTATTTCTCCTG	Off-target effect detection
sgRNA1-off-5-F	TGGGTGATGAAGGAGATGAC	Off-target effect detection
sgRNA1-off-5-R	AGGGGAAAATCGGCAGA	Off-target effect detection
sgRNA2-off-1-F	TGCTGAAACAGAAGTTAGTTACAAT	Off-target effect detection
sgRNA2-off-1-R	CCAGTCTTCCATTGGTCATCT	Off-target effect detection
sgRNA2-off-2-F	CAGTTGAGCGTGCCTGAGT	Off-target effect detection
sgRNA2-off-2-R	CGTGTTGAGGAGACCGAAG	Off-target effect detection
sgRNA2-off-3-F	TTTCCCTCTGTTTTTCGTATC	Off-target effect detection
sgRNA2-off-3-R	CTCAGTAAGACCGAGCACAAT	Off-target effect detection
sgRNA2-off-4-F	ACACTTTCGTATCTCGCTTTG	Off-target effect detection
sgRNA2-off-4-R	TACCACCAACCTTTTCCATCT	Off-target effect detection
sgRNA2-off-5-F	ACAAGACAATAACATAAGTGACCAA	Off-target effect detection
sgRNA2-off-5-R	CTCCTAAAAACCTCCAACCAA	Off-target effect detection
sgRNA3/5-off-1-F	TGGCACTAAAAGACAAACCC	Off-target effect detection
sgRNA3/5-off-1-R	ATTTCGGTCTAAGTTTTATTGCTA	Off-target effect detection
sgRNA3/5-off-2-F	TGGTAGATACATCGGTCTCACTTA	Off-target effect detection
sgRNA3/5-off-2-R	ATGTGCTACTGTGAGCGTCC	Off-target effect detection
sgRNA3/5-off-3-F	TGGTAGATACATCGGTCTCACTT	Off-target effect detection
sgRNA3/5-off-3-R	GAGCCTCCACACCCACAG	Off-target effect detection
sgRNA3/5-off-4-F	GAGTTGGACTTCAGAGCGA	Off-target effect detection
sgRNA3/5-off-4-R	CTCTTTCAGTGCCACCAAC	Off-target effect detection
sgRNA3/5-off-5-F	CATTGTTGATAGCCATCGTTAGA	Off-target effect detection
sgRNA3/5-off-5-R	CTGAACAGTGGAGGTTTTCTCA	Off-target effect detection
sgRNA4/6-off-1-F	CTGCCCAAGTAACCCTAATGTA	Off-target effect detection
sgRNA4/6-off-1-R	GGTAAGGATGGTGCGGTG	Off-target effect detection
sgRNA4/6-off-2-F	TGGCTTGTGGTGAAATGC	Off-target effect detection
sgRNA4/6-off-2-R	CAGGTATGGGTTAGGGGTTT	Off-target effect detection
sgRNA4/6-off-3-F	AGCGGGAAAATGTGAGGA	Off-target effect detection
sgRNA4/6-off-3-R	AAAAGGAAAGCGAGGGGT	Off-target effect detection
sgRNA4/6-off-4-F	GGAATCCGTTTATCATTGTTG	Off-target effect detection
sgRNA4/6-off-4-R	AAGTTGAGAGAAGTAAGGCGTT	Off-target effect detection
sgRNA4/6-off-5-F	GCTAATATGTACCAACCCGC	Off-target effect detection
sgRNA4/6-off-5-R	CATTTGTTTGTGCTGGTTGAC	Off-target effect detection
pDsRED-N	CTGTCCCCCCAGTTCCAGTAC	Sequencing primers
EUIL-R	AGGCGGGAAACGACAATC	Sequencing primers
pDSRED-C1-F	AGCTGGACATCACCTCCCACAACG	Sequencing primers
pEGEP-C5	CATGGTCCTGCTGGAGTTCGT	Sequencing primers
U6-7s	TGTGCCACTCCAAAGACATCAG	Sequencing primers
qGFP-F	GCGCACCATCTTCTTCAAGGA	RT-qPCR primers
qGFP-R	TTGTGGCGGATCTTGAAGTTCAC	RT-qPCR primers
qRFP-F	TGACCCAGGACTCCTCCCTC	RT-qPCR primers
qRFP-R	GCCATGTAGATAGACTTGAACT	RT-qPCR primers

## Sheet: Supplemental Table 2
Supplemental Table S2. Mutation Frequencies of three vectors with GhCLA1 sgRNAs in cotton T0 lines
Vector Name	Tested T0 lines	At-mutation	Dt-mutation	AtDt-mutation
pBeYDV-Cas9-GhCLA1	51	85.7	97.2	73.3
pRGEB32-GhU6.7-GhCLA1	32	86.5	67.7	44.6
pRGEB32-35s-GhCLA1	42	84	70.5	51.2

## Sheet: Supplemental Table 3
Supplemental Table S3. Statistics of mutation profiles using three systems in T0 generation plants
Gene edited types	pBeYDV-Cas9-GhCLA1	pRGEB32-GhU6.7-GhCLA1	pRGEB32-35s-GhCLA1
Deletions	0.839623	0.617978	0.538462
Inserts	0.103774	0.359551	0.384615
Substitutions	0.0566038	0.0224719	0.0769231
